# Supplementary material for: Dissecting the bacterial type VI secretion system by a genome wide in silico analysis: what can be learned from available microbial genomic resources?
Source: BMC Genomics. 2009 Mar 12;10:104. doi: 10.1186/1471-2164-10-104 (PMC2660368; doi:10.1186/1471-2164-10-104)
Supplement: Additional file 7 — Detailed description of all identified T6SS gene clusters. Archive containing the detailed description of each identified T6SS locus as an HTML file. [file 1471-2164-10-104-S7.tgz]

Archive with 358 entries (355 files):
- LociHTML
- LociHTML/.DS_Store
- LociHTML/HTML
- LociHTML/HTML/AE003853C.html
- LociHTML/HTML/AE004091A.html
- LociHTML/HTML/AE004091D.html
- LociHTML/HTML/AE004091E.html
- LociHTML/HTML/AE005174A.html
- LociHTML/HTML/AE005674A.html
- LociHTML/HTML/AE006468A.html
- LociHTML/HTML/AE007870A.html
- LociHTML/HTML/AE008689B.html
- LociHTML/HTML/AE008923B.html
- LociHTML/HTML/AE008923C.html
- LociHTML/HTML/AE009952A.html
- LociHTML/HTML/AE009952B.html
- LociHTML/HTML/AE009952C.html
- LociHTML/HTML/AE009952E.html
- LociHTML/HTML/AE009952F.html
- LociHTML/HTML/AE009952G.html
- LociHTML/HTML/AE013598B.html
- LociHTML/HTML/AE013598C.html
- LociHTML/HTML/AE014073A.html
- LociHTML/HTML/AE014075B.html
- LociHTML/HTML/AE014613A.html
- LociHTML/HTML/AE015451C.html
- LociHTML/HTML/AE015451D.html
- LociHTML/HTML/AE015451F.html
- LociHTML/HTML/AE016796C.html
- LociHTML/HTML/AE016825C.html
- LociHTML/HTML/AE016853A.html
- LociHTML/HTML/AE016853C.html
- LociHTML/HTML/AE017042A.html
- LociHTML/HTML/AE017042E.html
- LociHTML/HTML/AE017042G.html
- LociHTML/HTML/AE017042H.html
- LociHTML/HTML/AE017042I.html
- LociHTML/HTML/AE017125A.html
- LociHTML/HTML/AE017180A.html
- LociHTML/HTML/AE017180C.html
- LociHTML/HTML/AE017220B.html
- LociHTML/HTML/AL513382A.html
- LociHTML/HTML/AL590842A.html
- LociHTML/HTML/AL590842B.html
- LociHTML/HTML/AL590842C.html
- LociHTML/HTML/AL590842E.html
- LociHTML/HTML/AL590842F.html
- LociHTML/HTML/AL590842G.html
- LociHTML/HTML/AL646053C.html
- LociHTML/HTML/AM039952A.html
- LociHTML/HTML/AM039952C.html
- LociHTML/HTML/AM039952D.html
- LociHTML/HTML/AM167904A.html
- LociHTML/HTML/AM236086B.html
- LociHTML/HTML/AM260479A.html
- LociHTML/HTML/AM260480F.html
- LociHTML/HTML/AM286415A.html
- LociHTML/HTML/AM406670A.html
- LociHTML/HTML/AM406670E.html
- LociHTML/HTML/AP008229B.html
- LociHTML/HTML/AP008229C.html
- LociHTML/HTML/BA000007A.html
- LociHTML/HTML/BA000012A.html
- LociHTML/HTML/BA000031B.html
- LociHTML/HTML/BA000032D.html
- LociHTML/HTML/BA000038C.html
- LociHTML/HTML/BA000040A.html
- LociHTML/HTML/BX119912C.html
- LociHTML/HTML/BX470249B.html
- LociHTML/HTML/BX470250A.html
- LociHTML/HTML/BX470251C.html
- LociHTML/HTML/BX470251I.html
- LociHTML/HTML/BX470251M.html
- LociHTML/HTML/BX470251N.html
- LociHTML/HTML/BX571965D.html
- LociHTML/HTML/BX571966E.html
- LociHTML/HTML/BX571966F.html
- LociHTML/HTML/BX571966G.html
- LociHTML/HTML/BX571966I.html
- LociHTML/HTML/BX571966J.html
- LociHTML/HTML/BX936398A.html
- LociHTML/HTML/BX936398B.html
- LociHTML/HTML/BX936398C.html
- LociHTML/HTML/BX936398D.html
- LociHTML/HTML/BX936398E.html
- LociHTML/HTML/BX950851C.html
- LociHTML/HTML/CP000011C.html
- LociHTML/HTML/CP000011D.html
- LociHTML/HTML/CP000011E.html
- LociHTML/HTML/CP000011F.html
- LociHTML/HTML/CP000020A.html
- LociHTML/HTML/CP000026A.html
- LociHTML/HTML/CP000038A.html
- LociHTML/HTML/CP000058A.html
- LociHTML/HTML/CP000075C.html
- LociHTML/HTML/CP000076D.html
- LociHTML/HTML/CP000085A.html
- LociHTML/HTML/CP000085B.html
- LociHTML/HTML/CP000085C.html
- LociHTML/HTML/CP000085E.html
- LociHTML/HTML/CP000086H.html
- LociHTML/HTML/CP000089A.html
- LociHTML/HTML/CP000090B.html
- LociHTML/HTML/CP000091E.html
- LociHTML/HTML/CP000094C.html
- LociHTML/HTML/CP000094E.html
- LociHTML/HTML/CP000113D.html
- LociHTML/HTML/CP000124B.html
- LociHTML/HTML/CP000125C.html
- LociHTML/HTML/CP000125D.html
- LociHTML/HTML/CP000125F.html
- LociHTML/HTML/CP000125G.html
- LociHTML/HTML/CP000125H.html
- LociHTML/HTML/CP000142A.html
- LociHTML/HTML/CP000144A.html
- LociHTML/HTML/CP000148A.html
- LociHTML/HTML/CP000148D.html
- LociHTML/HTML/CP000151C.html
- LociHTML/HTML/CP000152E.html
- LociHTML/HTML/CP000152F.html
- LociHTML/HTML/CP000155B.html
- LociHTML/HTML/CP000155C.html
- LociHTML/HTML/CP000243A.html
- LociHTML/HTML/CP000243D.html
- LociHTML/HTML/CP000247A.html
- LociHTML/HTML/CP000247C.html
- LociHTML/HTML/CP000264A.html
- LociHTML/HTML/CP000270B.html
- LociHTML/HTML/CP000282B.html
- LociHTML/HTML/CP000285A.html
- LociHTML/HTML/CP000305A.html
- LociHTML/HTML/CP000305B.html
- LociHTML/HTML/CP000305C.html
- LociHTML/HTML/CP000305D.html
- LociHTML/HTML/CP000305F.html
- LociHTML/HTML/CP000305G.html
- LociHTML/HTML/CP000305H.html
- LociHTML/HTML/CP000308A.html
- LociHTML/HTML/CP000308B.html
- LociHTML/HTML/CP000308C.html
- LociHTML/HTML/CP000308E.html
- LociHTML/HTML/CP000308F.html
- LociHTML/HTML/CP000308G.html
- LociHTML/HTML/CP000352A.html
- LociHTML/HTML/CP000378B.html
- LociHTML/HTML/CP000438A.html
- LociHTML/HTML/CP000438C.html
- LociHTML/HTML/CP000438D.html
- LociHTML/HTML/CP000440A.html
- LociHTML/HTML/CP000441E.html
- LociHTML/HTML/CP000447A.html
- LociHTML/HTML/CP000453A.html
- LociHTML/HTML/CP000458A.html
- LociHTML/HTML/CP000462B.html
- LociHTML/HTML/CP000468A.html
- LociHTML/HTML/CP000468D.html
- LociHTML/HTML/CP000473A.html
- LociHTML/HTML/CP000489A.html
- LociHTML/HTML/CP000510A.html
- LociHTML/HTML/CP000512B.html
- LociHTML/HTML/CP000514D.html
- LociHTML/HTML/CP000521A.html
- LociHTML/HTML/CP000544A.html
- LociHTML/HTML/CP000572D.html
- LociHTML/HTML/CP000573E.html
- LociHTML/HTML/CP000573F.html
- LociHTML/HTML/CP000573G.html
- LociHTML/HTML/CP000573H.html
- LociHTML/HTML/CP000573I.html
- LociHTML/HTML/CP000578A.html
- LociHTML/HTML/CP000644A.html
- LociHTML/HTML/CP000668A.html
- LociHTML/HTML/CP000668B.html
- LociHTML/HTML/CP000668D.html
- LociHTML/HTML/CP000668E.html
- LociHTML/HTML/CP000668F.html
- LociHTML/HTML/CR354531A.html
- LociHTML/HTML/CR543861B.html
- LociHTML/HTML/CT573326A.html
- LociHTML/HTML/SVG
- LociHTML/HTML/SVG/AE003853C.svg
- LociHTML/HTML/SVG/AE004091A.svg
- LociHTML/HTML/SVG/AE004091D.svg
- LociHTML/HTML/SVG/AE004091E.svg
- LociHTML/HTML/SVG/AE005174A.svg
- LociHTML/HTML/SVG/AE005674A.svg
- LociHTML/HTML/SVG/AE006468A.svg
- LociHTML/HTML/SVG/AE007870A.svg
- LociHTML/HTML/SVG/AE008689B.svg
- LociHTML/HTML/SVG/AE008923B.svg
- LociHTML/HTML/SVG/AE008923C.svg
- LociHTML/HTML/SVG/AE009952A.svg
- LociHTML/HTML/SVG/AE009952B.svg
- LociHTML/HTML/SVG/AE009952C.svg
- LociHTML/HTML/SVG/AE009952E.svg
- LociHTML/HTML/SVG/AE009952F.svg
- LociHTML/HTML/SVG/AE009952G.svg
- LociHTML/HTML/SVG/AE013598B.svg
- LociHTML/HTML/SVG/AE013598C.svg
- LociHTML/HTML/SVG/AE014073A.svg
- LociHTML/HTML/SVG/AE014075B.svg
- LociHTML/HTML/SVG/AE014613A.svg
- LociHTML/HTML/SVG/AE015451C.svg
- LociHTML/HTML/SVG/AE015451D.svg
- LociHTML/HTML/SVG/AE015451F.svg
- LociHTML/HTML/SVG/AE016796C.svg
- LociHTML/HTML/SVG/AE016825C.svg
- LociHTML/HTML/SVG/AE016853A.svg
- LociHTML/HTML/SVG/AE016853C.svg
- LociHTML/HTML/SVG/AE017042A.svg
- LociHTML/HTML/SVG/AE017042E.svg
- LociHTML/HTML/SVG/AE017042G.svg
- LociHTML/HTML/SVG/AE017042H.svg
- LociHTML/HTML/SVG/AE017042I.svg
- LociHTML/HTML/SVG/AE017125A.svg
- LociHTML/HTML/SVG/AE017180A.svg
- LociHTML/HTML/SVG/AE017180C.svg
- LociHTML/HTML/SVG/AE017220B.svg
- LociHTML/HTML/SVG/AL513382A.svg
- LociHTML/HTML/SVG/AL590842A.svg
- LociHTML/HTML/SVG/AL590842B.svg
- LociHTML/HTML/SVG/AL590842C.svg
- LociHTML/HTML/SVG/AL590842E.svg
- LociHTML/HTML/SVG/AL590842F.svg
- LociHTML/HTML/SVG/AL590842G.svg
- LociHTML/HTML/SVG/AL646053C.svg
- LociHTML/HTML/SVG/AM039952A.svg
- LociHTML/HTML/SVG/AM039952C.svg
- LociHTML/HTML/SVG/AM039952D.svg
- LociHTML/HTML/SVG/AM167904A.svg
- LociHTML/HTML/SVG/AM236086B.svg
- LociHTML/HTML/SVG/AM260479A.svg
- LociHTML/HTML/SVG/AM260480F.svg
- LociHTML/HTML/SVG/AM286415A.svg
- LociHTML/HTML/SVG/AM406670A.svg
- LociHTML/HTML/SVG/AM406670E.svg
- LociHTML/HTML/SVG/AP008229B.svg
- LociHTML/HTML/SVG/AP008229C.svg
- LociHTML/HTML/SVG/BA000007A.svg
- LociHTML/HTML/SVG/BA000012A.svg
- LociHTML/HTML/SVG/BA000031B.svg
- LociHTML/HTML/SVG/BA000032D.svg
- LociHTML/HTML/SVG/BA000038C.svg
- LociHTML/HTML/SVG/BA000040A.svg
- LociHTML/HTML/SVG/BX119912C.svg
- LociHTML/HTML/SVG/BX470249B.svg
- LociHTML/HTML/SVG/BX470250A.svg
- LociHTML/HTML/SVG/BX470251C.svg
- LociHTML/HTML/SVG/BX470251I.svg
- LociHTML/HTML/SVG/BX470251M.svg
- LociHTML/HTML/SVG/BX470251N.svg
- LociHTML/HTML/SVG/BX571965D.svg
- LociHTML/HTML/SVG/BX571966E.svg
- LociHTML/HTML/SVG/BX571966F.svg
- LociHTML/HTML/SVG/BX571966G.svg
- LociHTML/HTML/SVG/BX571966I.svg
- LociHTML/HTML/SVG/BX571966J.svg
- LociHTML/HTML/SVG/BX936398A.svg
- LociHTML/HTML/SVG/BX936398B.svg
- LociHTML/HTML/SVG/BX936398C.svg
- LociHTML/HTML/SVG/BX936398D.svg
- LociHTML/HTML/SVG/BX936398E.svg
- LociHTML/HTML/SVG/BX950851C.svg
- LociHTML/HTML/SVG/CP000011C.svg
- LociHTML/HTML/SVG/CP000011D.svg
- LociHTML/HTML/SVG/CP000011E.svg
- LociHTML/HTML/SVG/CP000011F.svg
- LociHTML/HTML/SVG/CP000020A.svg
- LociHTML/HTML/SVG/CP000026A.svg
- LociHTML/HTML/SVG/CP000038A.svg
- LociHTML/HTML/SVG/CP000058A.svg
- LociHTML/HTML/SVG/CP000075C.svg
- LociHTML/HTML/SVG/CP000076D.svg
- LociHTML/HTML/SVG/CP000085A.svg
- LociHTML/HTML/SVG/CP000085B.svg
- LociHTML/HTML/SVG/CP000085C.svg
- LociHTML/HTML/SVG/CP000085E.svg
- LociHTML/HTML/SVG/CP000086H.svg
- LociHTML/HTML/SVG/CP000089A.svg
- LociHTML/HTML/SVG/CP000090B.svg
- LociHTML/HTML/SVG/CP000091E.svg
- LociHTML/HTML/SVG/CP000094C.svg
- LociHTML/HTML/SVG/CP000094E.svg
- LociHTML/HTML/SVG/CP000113D.svg
- LociHTML/HTML/SVG/CP000124B.svg
- LociHTML/HTML/SVG/CP000125C.svg
- LociHTML/HTML/SVG/CP000125D.svg
- LociHTML/HTML/SVG/CP000125F.svg
- LociHTML/HTML/SVG/CP000125G.svg
- LociHTML/HTML/SVG/CP000125H.svg
- LociHTML/HTML/SVG/CP000142A.svg
- LociHTML/HTML/SVG/CP000144A.svg
- LociHTML/HTML/SVG/CP000148A.svg
- LociHTML/HTML/SVG/CP000148D.svg
- LociHTML/HTML/SVG/CP000151C.svg
- LociHTML/HTML/SVG/CP000152E.svg
- LociHTML/HTML/SVG/CP000152F.svg
- LociHTML/HTML/SVG/CP000155B.svg
- LociHTML/HTML/SVG/CP000155C.svg
- LociHTML/HTML/SVG/CP000243A.svg
[truncated: 58 more entries]
