# Supplementary material for: Dissecting the bacterial type VI secretion system by a genome wide in silico analysis: what can be learned from available microbial genomic resources?
Source: BMC Genomics. 2009 Mar 12;10:104. doi: 10.1186/1471-2164-10-104 (PMC2660368; doi:10.1186/1471-2164-10-104)
Supplement: Additional file 7 — Detailed description of all identified T6SS gene clusters. Archive containing the detailed description of each identified T6SS locus as an HTML file. [file 1471-2164-10-104-S7.tgz › LociHTML/README]

Details of T6SS loci as presented in Boyer et al, BMC Genomics, 2009


Each T6SS locus is detailed in a file named 'ID_of_locus.html' that contains :

 1. a link to an SVG file named 'ID_of_locus.svg'.
 2. a table with gene names and their COG hits

HTML files are in the directory named 'HTML'
SVG files are in the directory whose path is './HTML/SVG'
